# Supplementary material for: Highly Enhancing the Interfacial and Mechanical Properties of Basalt Fiber/Poly(phthalazinone ether nitrile ketone) Composite by Thermoplastic Sizing Agents with Different Structures
Source: Polymers (Basel). 2022 Jul 21;14(14):2947. doi: 10.3390/polym14142947 (PMC9315541; doi:10.3390/polym14142947)
Supplement: Supplementary file 1 [file polymers-14-02947-s001.zip]

Archive with 1 entries (1 files):
- polymers-1781770-supplementary.pdf
